# Supplementary material for: The Solvothermal Method: An Efficient Tool for the Preparation of Ni-Based Catalysts with High Activity in CO2 Methanation
Source: Nanomaterials (Basel). 2025 Sep 6;15(17):1379. doi: 10.3390/nano15171379 (PMC12430002; doi:10.3390/nano15171379)
Supplement: Supplementary file 1 [file nanomaterials-15-01379-s001.zip]

Archive with 1 entries (1 files):
- nanomaterials-3804087-supplementary.pdf
